# Supplementary material for: Effect of Heat Stress on Egg Production, Steroid Hormone Synthesis, and Related Gene Expression in Chicken Preovulatory Follicular Granulosa Cells
Source: Animals (Basel). 2022 Jun 5;12(11):1467. doi: 10.3390/ani12111467 (PMC9179568; doi:10.3390/ani12111467)
Supplement: Supplementary file 1 [file animals-12-01467-s001.zip]

Archive with 1 entries (1 files):
- animals-1719428-SI.pdf
